# Supplementary material for: Precision Oncology in Clinical Practice: Two Years of Comprehensive Genomic Profiling in Croatia
Source: J Pers Med. 2025 Jan 31;15(2):59. doi: 10.3390/jpm15020059 (PMC11856208; doi:10.3390/jpm15020059)
Supplement: Supplementary file 1 [file jpm-15-00059-s001.zip]

Archive with 1 entries (1 files):
- jpm-3440460-supplementary.pdf
